# Supplementary material for: The dynamic role of the ilio-sacral joint in jumping frogs
Source: Biol Lett. 2018 Sep 12;14(9):20180367. doi: 10.1098/rsbl.2018.0367 (PMC6170761; doi:10.1098/rsbl.2018.0367)
Supplement: SIDATA_linear.xlsx [file rsbl20180367supp2.xlsx]

## Sheet: Trial01of16
Trial Index

## Sheet: Trial02of16
Trial Index

## Sheet: Trial03of16
Trial Index

## Sheet: Trial04of16
Trial Index

## Sheet: Trial05of16
Trial Index

## Sheet: Trial06of16
Trial Index

## Sheet: Trial07of16
Trial Index

## Sheet: Trial08of16
Trial Index

## Sheet: Trial09of16
Trial Index

## Sheet: Trial10of16
Trial Index

[truncated: 6 more sheets: Trial11of16, Trial12of16, Trial13of16, Trial14of16, Trial15of16, Trial16of16]
