# Supplementary material for: The dynamic role of the ilio-sacral joint in jumping frogs
Source: Biol Lett. 2018 Sep 12;14(9):20180367. doi: 10.1098/rsbl.2018.0367 (PMC6170761; doi:10.1098/rsbl.2018.0367)
Supplement: invivoDATA.xlsx [file rsbl20180367supp4.xlsx]

## Sheet: Sheet1
Frog
